# Supplementary material for: Arabidopsis cryptochrome is responsive to Radiofrequency (RF) electromagnetic fields
Source: Sci Rep. 2020 Jul 9;10:11260. doi: 10.1038/s41598-020-67165-5 (PMC7347919; doi:10.1038/s41598-020-67165-5)
Supplement: Supplementary file 2 — Supplementary information 2 [file 41598_2020_67165_MOESM2_ESM.xlsx]

## Sheet: hypocotyl growth
Trial	Differential growth
	Near-null field	RF-perpendicular	RF-parallel	Sham-RF	Sham-zero
1	0.473444	0.374205	0.234422	0.090807	0.0510442
2	0.147889	0.180429	0.267561	0.0726081	0.0366391
3	0.210143	0.314359	0.473444	0.0115569	0.14403
4	0.41441	0.21107	0.135459	0.0873078	0.095119
5	0.182587	0.191149	0.349591	0.0116348	0.0286371
average	0.285695	0.254242	0.292096	0.0547829	0.0710939
SD	0.13202	0.0765484	0.113716	0.0357871	0.0431012
SE	0.0590413	0.0342335	0.0508552	0.0160045	0.0192755

## Sheet: phosphorylation 
Trial	Near-null field		RF Perpendicular		RF parallel
	Treat	Sham	Treat	Sham	Treat	Sham
1	-0.469328	-0.0144158	-0.260231	-0.0344686	-0.342968	-0.0270752
2	-0.474097	-0.0612769	-0.312245	-0.0202841	-0.365991	-0.0942718
3	-0.299118	-0.0728855	-0.310125	0.0732434	-0.452085	-0.0720684
4	-0.243565	0.0515341	-0.208484	0.00369571	-0.314439	0.0030699
5	-0.169757	0.0807212	-0.114882	-0.0788937	-0.166875	-0.0821267
6	-0.10712		-0.079076		-0.268819
7	-0.387595		-0.129609		-0.154734
8			-0.195025		-0.251775
9			-0.204987		-0.235722
Average	-0.307226	-0.00326457	-0.201629	-0.0113415	-0.283712	-0.0544944
SD	0.143551	0.067811	0.0831223	0.0560331	0.09579	0.0409881
SE	0.054257	0.030326	0.0277074	0.0250588	0.03193	0.0183304
